# Supplementary material for: Percentile-based slope-constrained linear interpolation for robust imputation of highly volatile PM2.5 time series
Source: MethodsX. 2026 Mar 13;16:103859. doi: 10.1016/j.mex.2026.103859 (PMC13011222; doi:10.1016/j.mex.2026.103859)
Supplement: Supplementary file 1 [file mmc1.zip]

Archive with 14 entries (13 files):
- mmc1/
- mmc1/config.py
- mmc1/dataset.csv
- mmc1/generate_figures.py
- mmc1/impute_pm25_series.py
- mmc1/interpolation_baselines.py
- mmc1/metrics.py
- mmc1/missing_simulation.py
- mmc1/preprocess.py
- mmc1/README.md
- mmc1/run_ablation_experiment.py
- mmc1/run_main_experiment.py
- mmc1/run_sensitivity_analysis.py
- mmc1/slope_constraint.py
