# Supplementary material for: Percentile-based slope-constrained linear interpolation for robust imputation of highly volatile PM2.5 time series
Source: MethodsX. 2026 Mar 13;16:103859. doi: 10.1016/j.mex.2026.103859 (PMC13011222; doi:10.1016/j.mex.2026.103859)
Supplement: Supplementary file 1 [file mmc1.zip › mmc1/config.py]

PERCENTILES = [80,85,90,95,99]

MISSING_RATES = [
0.05,0.10,0.15,0.20,0.25,
0.30,0.35,0.40,0.45,0.50
]

RUNS = 30
