# Supplementary material for: Percentile-based slope-constrained linear interpolation for robust imputation of highly volatile PM2.5 time series
Source: MethodsX. 2026 Mar 13;16:103859. doi: 10.1016/j.mex.2026.103859 (PMC13011222; doi:10.1016/j.mex.2026.103859)
Supplement: Supplementary file 1 [file mmc1.zip › mmc1/interpolation_baselines.py]

import pandas as pd

def linear_interp(series):

    s = series.interpolate(method="linear")

    return s.bfill().ffill()


def quadratic_interp(series):

    try:
        s = series.interpolate(method="quadratic")
    except:
        s = series.interpolate(method="linear")

    return s.bfill().ffill()


def cubic_interp(series):

    try:
        s = series.interpolate(method="cubic")
    except:
        s = series.interpolate(method="linear")

    return s.bfill().ffill()
