# Supplementary material for: Percentile-based slope-constrained linear interpolation for robust imputation of highly volatile PM2.5 time series
Source: MethodsX. 2026 Mar 13;16:103859. doi: 10.1016/j.mex.2026.103859 (PMC13011222; doi:10.1016/j.mex.2026.103859)
Supplement: Supplementary file 1 [file mmc1.zip › mmc1/missing_simulation.py]

import numpy as np

def simulate_missing(series, rate, seed=None):

    if seed is not None:
        np.random.seed(seed)

    n = len(series)

    m = int(n * rate)

    idx = np.random.choice(n, m, replace=False)

    s = series.copy()

    s.iloc[idx] = np.nan

    return s, idx
