# Supplementary material for: Percentile-based slope-constrained linear interpolation for robust imputation of highly volatile PM2.5 time series
Source: MethodsX. 2026 Mar 13;16:103859. doi: 10.1016/j.mex.2026.103859 (PMC13011222; doi:10.1016/j.mex.2026.103859)
Supplement: Supplementary file 1 [file mmc1.zip › mmc1/preprocess.py]

import pandas as pd

def load_series(path):

    df = pd.read_csv(path)

    series = df["pm25"].copy()

    series = series.dropna()
    series = series.reset_index(drop=True)

    return series
